# Supplementary material for: Visceral Obesity Is a More Important Factor for Colorectal Adenomas than Skeletal Muscle or Body Fat
Source: Cancers (Basel). 2022 Oct 26;14(21):5256. doi: 10.3390/cancers14215256 (PMC9653975; doi:10.3390/cancers14215256)
Supplement: Supplementary file 1 [file cancers-14-05256-s001.zip]

Archive with 1 entries (1 files):
- cancers-1974155-supplementary.pdf
